# Supplementary material for: Evaluation of Wheat Germplasm for Resistance to Leaf Rust (Puccinia triticina) and Identification of the Sources of Lr Resistance Genes Using Molecular Markers
Source: Plants (Basel). 2021 Jul 20;10(7):1484. doi: 10.3390/plants10071484 (PMC8309318; doi:10.3390/plants10071484)
Supplement: Supplementary file 1 [file plants-10-01484-s001.zip]

Archive with 1 entries (1 files):
- plants-1280731-supplementary.pdf
